# Supplementary material for: Cellular Pre-Adaptation to the High O2 Concentration Used in Standard Cell Culture Confers Resistance to Subsequent H2O2-Induced Cell Death
Source: Antioxidants (Basel). 2024 Feb 22;13(3):269. doi: 10.3390/antiox13030269 (PMC10967602; doi:10.3390/antiox13030269)
Supplement: Supplementary file 1 [file antioxidants-13-00269-s001.zip]

Archive with 1 entries (1 files):
- antioxidants-2810730-supplementary.pdf
